# Supplementary material for: Development of a Simple Fabrication Method for Magnetic Micro Stir Bars and Induction of Rotational Motion in Chlamydomonas reinhardtii
Source: Micromachines (Basel). 2022 Oct 27;13(11):1842. doi: 10.3390/mi13111842 (PMC9695637; doi:10.3390/mi13111842)
Supplement: Supplementary file 1 [file micromachines-13-01842-s001.zip]

Archive with 1 entries (1 files):
- micromachines-1938586-supplementary.avi
